# Supplementary material for: Pdx1 Is Transcriptionally Regulated by EGR-1 during Nitric Oxide-Induced Endoderm Differentiation of Mouse Embryonic Stem Cells
Source: Int J Mol Sci. 2022 Apr 1;23(7):3920. doi: 10.3390/ijms23073920 (PMC8999925; doi:10.3390/ijms23073920)
Supplement: Supplementary file 1 [file ijms-23-03920-s001.zip]

Archive with 1 entries (1 files):
- Suplementary Figures.pdf
